# Supplementary material for: Insight of Genus Corynebacterium: Ascertaining the Role of Pathogenic and Non-pathogenic Species
Source: Front Microbiol. 2017 Oct 12;8:1937. doi: 10.3389/fmicb.2017.01937 (PMC5643470; doi:10.3389/fmicb.2017.01937)
Supplement: Supplementary Table1 — Detailed list of corynebacterium genomes. [file Table1.XLSX]

## Sheet: Sheet2
Species	Strain	Genome ID	NCBI Taxon ID	Genome Status	GenBank Accessions	Plasmids	Sequences	Genome Length	GC Content	CDS	Isolation Country	Isolation Site	Isolation Host/Source
accolens	ATCC 49725	525260.4	525260	WGS	ACGD00000000		38	2421440	59.7	2213			Human, Homo sapiens
	ATCC 49726	862512.3	862512	WGS	AEED00000000		35	2446336	57.26	2248			Human, Homo sapiens
afermentans	DSM 44280	38286.3	38286	WGS	FTMH00000000		45	2326687	64.85	2207
	LCDC880199	144183.3	144183	WGS	LXGG00000000		24	2345615	64.85	2227	Canada	blood	Human, Homo sapiens
ammoniagenes	DSM 20306 = 9.6	649754.10	649754	Complete	CP009244		1	2790185	55.54	2548		stool of infant	Human, Homo sapiens
	DSM 20306	649754.3	649754	WGS	ADNS00000000		26	2759565	55.55	2487			Human, Homo sapiens
	KCCM 40472	1697.4	1697	Complete	CP019705		1	2808265	55.54	2580		Human intestinal tract	Human, Homo sapiens
amycolatum	SK46	553204.6	553204	WGS	ABZU00000000		48	2508284	58.6	2158			Human, Homo sapiens
	ICIS 53	43765.8	43765	WGS	MIFV00000000		41	2460257	58.98	2191	Russia	healthy female urogenital tract	Human, Homo sapiens
	ICIS 9	43765.9	43765	WGS	MTPT00000000		181	2587830	58.65	2466		female urogenital tract	Human, Homo sapiens
appendicis	DSM 44531	1161099.3	1161099	WGS	FTOF00000000		32	2248056	64.31	2178
aquilae	S-613	1431546.4	1431546	Complete	CP009245		1	2926437	60.92	2730		choanae	Aquila chrysaetos
argentoratense	DSM 44202	1348662.3	1348662	Complete	CP006365.1		1	2031902	58.9	1913		throat culture	Human, Homo sapiens
	CNM 463/05	42817.7	42817	WGS	JZEZ01000000		121	2020912	58.93	2050	Spain	blood	Human, Homo sapiens
	CNM 601/08	42817.8	42817	WGS	JZFA01000000		112	2014822	58.93	2020	Spain	Blood	Human, Homo sapiens
atypicum	R2070	191610.3	191610	Complete	CP008944.1, CP008945.1	1	2	2359450	65.3513	2157	United Kingdom	unknown human clinical source	Human, Homo sapiens
aurimucosum	ATCC 700975	548476.3	548476	Complete	CP001601, FM164414	1	2	2819226	60.6	2574		the human female urogenital tract	Human, Homo sapiens
	ATCC 700975	548476.7	548476	WGS	ACLH00000000		101	2714663	60.7	2505			Human, Homo sapiens
	118_CAUR	169292.5	169292	WGS	JWAB01000000		1499	8686211	64.5	9489	United States		Human, Homo sapiens
	1237_CAUR	169292.9	169292	WGS	JVXO01000000		48	2355597	58.86	2253	United States		Human, Homo sapiens
	1327_CAUR	169292.6	169292	WGS	JVTN01000000		94	2914153	59.19	2842	United States		Human, Homo sapiens
	1329_CAUR	169292.7	169292	WGS	JVTL01000000		94	2905202	59.2	2832	United States		Human, Homo sapiens
	143_CAUR	169292.8	169292	WGS	JVSN01000000		82	2521392	56.46	2400	United States		Human, Homo sapiens
	542_CAUR	169292.17	169292	WGS	JVCW01000000		91	2829078	59.27	2705	United States		Human, Homo sapiens
	587_CAUR	169292.10	169292	WGS	JVBA01000000		184	2784991	59.43	2685	United States		Human, Homo sapiens
	620_CAUR	169292.11	169292	WGS	JUZU01000000		119	2413067	59.42	2351	United States		Human, Homo sapiens
	797_CAUR	169292.12	169292	WGS	JUSN01000000		114	2743259	59.38	2621	United States		Human, Homo sapiens
	911_CAUR	169292.13	169292	WGS	JUOH01000000		115	2437698	59.41	2370	United States		Human, Homo sapiens
	945_CAUR	169292.14	169292	WGS	JUMN01000000		138	2807048	61.09	2681	United States		Human, Homo sapiens
	962_CAUR	169292.15	169292	WGS	JULW01000000		141	2834694	59.34	2733	United States		Human, Homo sapiens
	963_CAUR	169292.16	169292	WGS	JULV01000000		151	2830184	59.34	2729	United States		Human, Homo sapiens
auriscanis	CIP 106629	99807.3	99807	WGS	JRVJ00000000		33	2568862	58.5	2622	United Kingdom	dog ear infection, with clinical manifestations of bilateral otitis	Dog, Canis lupus familiaris
bovis	DSM 20582	927655.4	927655	WGS	AENJ00000000		503	2409660	72.6	2006
callunae	DSM 20147	1121353.8	1121353	WGS	ATVF01000000		26	2885106	52.45	2754
	DSM 20147	1121353.3	1121353	Complete	CP004354.1, CP004355.1, CP004356.1	2	3	2928683	52.4609	2745		heather	Environmental, Heather
camporealensis	CIP 105508	161896.3	161896	WGS	JRUB00000000		7	2440812	59.42	2490	Spain	the milk of sheep affected	Sheep, Ovis aries
	DSM 44610	161896.4	161896	Complete	CP011311		1	2451810	59.41	2262	Spain	mammary gland	Sheep, Ovis aries
capitovis	DSM 44611	1121354.3	1121354	WGS	AQUV00000000		5	1959213	64.5	1875		skin scrapings from the infected head of a sheep	Sheep, Ovis aries
casei	LMG S-19264	1285583.3	1285583	Complete	CP004350.1, CP004352.1, CP004351.1	2	3	3132213	55.6977	2833		smear-ripened cheese	Food, Cheese
	UCMA 3821	1110505.6	1110505	WGS	CAFW01000000		106	3112736	55.34	3066
caspium	DSM 44850	1121355.3	1121355	WGS	ARBM00000000		10	1839187	49.7	1647	United Kingdom	Penis of a Caspian seal	Caspian seal, Phoca caspica
ciconiae	DSM 44920	1121356.3	1121356	WGS	AQUW00000000		22	2544503	62.1	2233	Spain	Trachea of apparently healthy wild nestling black storks	Black stork, Ciconia nigra
coyleae	DSM 44184	53374.4	53374	WGS	FNRU00000000		2	2568936	61.32	2466
crenatum	MT	1310164.3	1310164	WGS	AQPS00000000		48	3340992	53.91	3148
	SYPA 5-5	168810.3	168810	WGS	JPDH00000000		227	3268760	53.9	3058	China	soil sample	Environmental, Soil
cystitidis	DSM 20524	1121357.3	1121357	WGS	FOGQ00000000		40	2948772	56.92	2911	Japan
deserti	GIMN1.010	931089.4	931089	Complete	CP009220, CP009221, CP009222	2	3	3033893	55.25	2932	China	mixed sand sample	Environmental, Soil
diphtheriae	241	698966.3	698966	Complete	CP003207		1	2426551	53.43	2357
	31A	698962.3	698962	Complete	CP003206		1	2535346	53.62	2487
	BH8	698973.3	698973	Complete	CP003209		1	2485519	53.56	2445
	DSM 44123	1720349.3	1720349	WGS	LJXR00000000		28	2371600	53.53	2384			Human, Homo sapiens
	ISS 4060	1450521.3	1450521	WGS	JAQN01000000		47	2395664	53.61	2394	Italy	swab from patient with pharyngitis/tonsilitis	Human, Homo sapiens
	ISS 4746	1450522.5	1450522	WGS	JAQP01000000		53	2379713	53.46	2364	Italy	swab from patient with pharyngitis/tonsilitis	Human, Homo sapiens
	ISS 4749	1450523.3	1450523	WGS	JAQQ01000000		40	2366484	53.45	2346	Italy	swab from patient with pharyngitis/tonsilitis	Human, Homo sapiens
	NCTC 5011	1166015.3	1166015	WGS	AJVH00000000		34	2377932	53.6	2330	United Kingdom	throat swab	Human, Homo sapiens
	ISS 3319	1450520.3	1450520	WGS	JAQO01000000		33	2366093	53.53	2374	Italy	swab from patient with pharyngitis/tonsilitis	Human, Homo sapiens
	Mitis NC03529	1162302.3	1162302	WGS	AJGI00000000		43	2481772	53.6	2482	United Kingdom	throat
	C7 (beta)	698963.3	698963	Complete	CP003210		1	2499189	53.5	2471
	CDCE 8392	698965.3	698965	Complete	CP003211		1	2433326	53.59	2371
	DSM 43988	1206106.3	1206106	WGS	AUZN00000000		140	2132453	53.3	2199		throat culture	Human, Homo sapiens
	HC01	698967.3	698967	Complete	CP003212		1	2427149	53.43	2342
	HC02	698968.3	698968	Complete	CP003213		1	2468612	53.71	2367
	HC03	698969.3	698969	Complete	CP003214		1	2478364	53.5	2376
	HC04	698970.3	698970	Complete	CP003215		1	2484332	53.45	2394
	INCA 402	698972.3	698972	Complete	CP003208		1	2449071	53.65	2377
	NCTC 13129	257309.4	257309	Complete	BX248353		1	2488635	53.5	2390	United Kingdom	the pharyngeal membrane of a 72-year-old unimmunized UK female with clinical diphtheria acquired during a short Baltic cruise	Human, Homo sapiens
	PW8	698964.3	698964	Complete	CP003216		1	2530683	53.7	2484
	Aberdeen	1206107.3	1206107	WGS	AUZO00000000		38	2359775	53.4	2307	United Kingdom	throat culture	Human, Homo sapiens
	17801	1717.52	1717	WGS	JZUJ01000000		36	2492191	53.53	2452	Russia	throat swab	Human, Homo sapiens
	B-D-16-78	1717.285	1717	Complete	CP018331		1	2474151	53.56	2507		nasopharyngeal swab	Human, Homo sapiens
	c110	1717.165	1717	WGS	MLBH00000000		37	2466694	53.44	2477		Nasal discharge	Human, Homo sapiens
	c122	1717.164	1717	WGS	MLBI00000000		36	2390956	53.54	2415	Malaysia		Human, Homo sapiens
	c123	1717.162	1717	WGS	MLBJ00000000		41	2444540	53.57	2487		Throat swab	Human, Homo sapiens
	c20	1717.168	1717	WGS	MLBN00000000		37	2471211	53.57	2507			Human, Homo sapiens
	c21	1717.284	1717	WGS	MKYN00000000		40	2500797	53.57	2562			Human, Homo sapiens
	c325	1717.163	1717	WGS	MLBK00000000		43	2472120	53.57	2518		Throat swab	Human, Homo sapiens
	c488	1717.166	1717	WGS	MLBL00000000		46	2475046	53.57	2516			Human, Homo sapiens
	c517	1717.167	1717	WGS	MLBM00000000		34	2464057	53.44	2475			Human, Homo sapiens
	CMCER388	1717.306	1717	WGS	MSBR00000000		50	2464355	53.52	2615		Nasal swab	Human, Homo sapiens
	CMCNS703	1717.305	1717	WGS	MSBS00000000		289	2725068	53.66	3253		Nasal Swab	Human, Homo sapiens
	CMCTH1112	1717.314	1717	WGS	MTQJ00000000		87	2462756	53.49	2603		Throat Swab	Human, Homo sapiens
	CMCTH1443	1717.308	1717	WGS	MSBT00000000		776	2772004	51.49	3646		Throat Swab	Human, Homo sapiens
	CMCTH1506	1717.307	1717	WGS	MSBU00000000		166	2485053	53.45	2757		Throat Swab	Human, Homo sapiens
	CMCTH2020	1717.313	1717	WGS	MTQK00000000		59	2541843	53.46	2676		Throat Swab	Human, Homo sapiens
	DSM 43989	1717.286	1717	WGS	LJXS00000000		45	2445705	53.72	2476			Human, Homo sapiens
	HC07	1717.50	1717	WGS	JRUZ01000000		70	2491635	53.53	2473	Brazil	blood	Human, Homo sapiens
	NCTC11397	1717.62	1717	Complete	LN831026		1	2463666	53.52	2439	United States
	rz252	1717.279	1717	WGS	MKYG00000000		35	2450113	53.56	2486		Throat swab	Human, Homo sapiens
	rz319	1717.282	1717	WGS	MKYM00000000		27	2495722	53.59	2515		Throat swab	Human, Homo sapiens
	rz356	1717.278	1717	WGS	MKYI00000000		42	2476729	53.6	2517		Throat swab	Human, Homo sapiens
	rz358	1717.283	1717	WGS	MKYJ00000000		24	2370538	53.43	2348		Throat swab	Human, Homo sapiens
	rz373	1717.280	1717	WGS	MKYK00000000		42	2433368	53.49	2463		Throat swab	Human, Homo sapiens
	rz378	1717.281	1717	WGS	MKYL00000000		40	2449239	53.55	2479		Throat swab	Human, Homo sapiens
	rz379	1717.277	1717	WGS	MKYH00000000		37	2449433	53.55	2495		Throat swab	Human, Homo sapiens
	ST291-CPT-2015-46403	1717.190	1717	WGS	MIYS00000000		78	2269894	53.46	2236	South Africa	Blood	Human, Homo sapiens
	ST378-CPT-2015-46337	1717.189	1717	WGS	MIYR00000000		82	2285638	53.44	2253	South Africa	Blood	Human, Homo sapiens
	ST378-KZN-2015-45236	1717.180	1717	WGS	MIOD00000000		67	2445772	53.56	2489	South Africa	Throat swab	Human, Homo sapiens
	ST378-KZN-2015-45238	1717.182	1717	WGS	MIOF00000000		75	2466200	53.57	2536	South Africa	Throat and nasal swab	Human, Homo sapiens
	ST378-KZN-2015-45461	1717.171	1717	WGS	MINX00000000		54	2435796	53.59	2479	South Africa	Throat swab	Human, Homo sapiens
	ST378-KZN-2015-45462	1717.186	1717	WGS	MIYO00000000		86	2220104	53.58	2221	South Africa	Throat swab	Human, Homo sapiens
	ST378-KZN-2015-45463	1717.174	1717	WGS	MIYN00000000		91	2218671	53.56	2236	South Africa	Tracheal aspirate	Human, Homo sapiens
	ST378-KZN-2015-45464	1717.175	1717	WGS	MIOG00000000		64	2442747	53.57	2485	South Africa	Throat swab	Human, Homo sapiens
	ST378-KZN-2015-45465	1717.176	1717	WGS	MIOH00000000		58	2444094	53.57	2486	South Africa	Throat swab	Human, Homo sapiens
	ST378-KZN-2015-45466	1717.183	1717	WGS	MIOI00000000		50	2445565	53.59	2497	South Africa	Tonsillar swab	Human, Homo sapiens
	ST378-KZN-2015-45785	1717.178	1717	WGS	MIOK00000000		70	2440313	53.56	2481	South Africa	Throat and nasal swab	Human, Homo sapiens
	ST378-KZN-2015-45786	1717.177	1717	WGS	MIOJ00000000		62	2437922	53.57	2492	South Africa	Throat and nasal swab	Human, Homo sapiens
	ST378-KZN-2015-45787	1717.184	1717	WGS	MIOL00000000		76	2448783	53.58	2501	South Africa	Throat swab	Human, Homo sapiens
	ST378-KZN-2015-45788	1717.185	1717	WGS	MIOM00000000		74	2453791	53.59	2503	South Africa	Throat swab	Human, Homo sapiens
	ST378-KZN-2015-45789	1717.170	1717	WGS	MINY00000000		61	2439164	53.56	2482	South Africa	Throat and nasal swab	Human, Homo sapiens
	ST378-KZN-2015-45790	1717.172	1717	WGS	MINZ00000000		60	2437706	53.57	2482	South Africa	Throat and nasal swab	Human, Homo sapiens
	ST378-KZN-2015-45791	1717.169	1717	WGS	MIOA00000000		53	2433109	53.57	2488	South Africa	Throat and nasal swab	Human, Homo sapiens
	ST378-KZN-2015-45902	1717.191	1717	WGS	MIYP00000000		134	2203576	53.6	2210	South Africa	Tracheal aspirate	Human, Homo sapiens
	ST378-KZN-2015-45903	1717.187	1717	WGS	MIYQ00000000		84	2211544	53.6	2219	South Africa	Tonsillar swab	Human, Homo sapiens
	ST378-KZN-2016-48347	1717.195	1717	WGS	MIOQ00000000		159	2525568	53.33	2651	South Africa	Throat swab	Human, Homo sapiens
	ST378-KZN-2016-48412	1717.194	1717	WGS	MIOR00000000		165	2519905	53.95	2639	South Africa	Throat swab	Human, Homo sapiens
	ST395-KZN-2015-45237	1717.181	1717	WGS	MIOE00000000		47	2378368	53.35	2330	South Africa	Throat and nasal swab	Human, Homo sapiens
	ST395-KZN-2015-45262	1717.179	1717	WGS	MIOC00000000		57	2372854	53.34	2332	South Africa	Groin swab	Human, Homo sapiens
	ST395-KZN-2015-45784	1717.188	1717	WGS	MION00000000		50	2396013	53.37	2355	South Africa	Throat and nasal swab	Human, Homo sapiens
	ST395-KZN-2015-45792	1717.173	1717	WGS	MIOB00000000		47	2376320	53.35	2331	South Africa	Throat and nasal swab	Human, Homo sapiens
	ST395-SA-1980-6853	1717.192	1717	WGS	MIOO00000000		50	2369434	53.36	2312	South Africa		Human, Homo sapiens
	ST402-SA-1980-2337	1717.193	1717	WGS	MIOP00000000		48	2412678	53.65	2391	South Africa		Human, Homo sapiens
	TH1141	1717.141	1717	WGS	MDYT00000000		105	2464823	53.47	2576	India	Throat swab	Human, Homo sapiens
	TH1337	1717.147	1717	WGS	MJAQ00000000		76	2437129	53.49	2517	India	throat swab	Human, Homo sapiens
	TH1526	1717.140	1717	WGS	MDYU00000000		81	2452011	53.51	2540	India	Throat swab	Human, Homo sapiens
	TH2031	1717.148	1717	WGS	MJAR00000000		115	2495732	53.58	2638	India	throat swab	Human, Homo sapiens
	TH510	1717.142	1717	WGS	MDYV00000000		49	2539022	53.48	2617	India	Throat swab	Human, Homo sapiens
	WD126	1717.311	1717	WGS	MSTT00000000		56	2469970	53.55	2707		Throat swab	Human, Homo sapiens
	WD128	1717.312	1717	WGS	MSTU00000000		64	2490899	53.56	2751		Throat Swab	Human, Homo sapiens
	WD138	1717.310	1717	WGS	MSTV00000000		96	2513743	53.49	2755		Throat Swab	Human, Homo sapiens
	WD45	1717.304	1717	WGS	MSGA00000000		395	2583616	52.98	3054		Throat Swab	Human, Homo sapiens
	WD46	1717.303	1717	WGS	MSSZ00000000		73	2437431	53.5	2629		throat swab	Human, Homo sapiens
	WD65	1717.302	1717	WGS	MSTA00000000		85	2419493	53.49	2607		throat swab	Human, Homo sapiens
	VA01	698971.3	698971	Complete	CP003217		1	2395441	53.44	2297
doosanense	CAU 212	558173.4	558173	Complete	CP006764.1, CP006765.1	1	2	2698995	66.78	2583		activated sludge	Environmental, Sludge
	DSM 45436	558173.3	558173	WGS	AQUX00000000		41	2643369	66.9	2539	South Korea	Activated sludge from a wastewater treatment plant	Environmental, Sludge
durum	F0235	1035195.3	1035195	WGS	AMEM00000000		44	2797770	56.8	2582		oral cavity	Human, Homo sapiens
	CCH6-D9	61592.4	61592	WGS	LSKR00000000		4274	3993629	48.79	6990	United States	hospital shower hose biofilm	Environmental, Clinical
efficiens	YS-314	196164.6	196164	Complete	AP005226, BA000035, AP005225	2	3	3219505	63	2897	Japan	soils at Kanagawa, Japan	Environmental, Soil
	DSM 44549	196164.10	196164	WGS	ACLI00000000		40	3184560	63.2	2801	Japan	soils at Kanagawa, Japan	Environmental, Soil
epidermidicanis	DSM 45586	1050174.4	1050174	Complete	CP011541		1	2692072	58.06	2566		skin	Dog, Canis lupus familiaris
falsenii	DSM 44353	1451189.3	1451189	Complete	CP007156.1, CP007157.1	1	2	2719616	63.1768	2374		blood	Human, Homo sapiens
	355_CFAL	108486.3	108486	WGS	JVKJ01000000		5	2183634	61.2	1928	United States		Human, Homo sapiens
flavescens	OJ8	28028.4	28028	Complete	CP009246		1	2758653	59.92	2568
frankenforstense	DSM 45800	1437875.4	1437875	Complete	CP009247		1	2604152	71.51	2260		milk from a bulk milk storage tank	Food, Milk
freiburgense	DSM 45254	1121360.3	1121360	WGS	AUAQ00000000		20	2904452	49.8	2853	Germany	Human wound from dog bite	Human, Homo sapiens
freneyi	DNF00450	1287475.3	1287475	WGS	JRNE00000000		90	3042317	68.78	2698		vagina	Human, Homo sapiens
genitalium	ATCC 33030	585529.3	585529	WGS	ACLJ00000000		12	2354800	62.8	2177			Human, Homo sapiens
glucuronolyticum	ATCC 51866	548478.3	548478	WGS	ACHF00000000		96	2848617	59	2519			Human, Homo sapiens
	ATCC 51867	548477.4	548477	WGS	ABYP00000000		64	2793543	59.2	2481			Human, Homo sapiens
glutamicum	ATCC 13032	196627.14	196627	Complete	BX927147		1	3282708	53.8	3000
	ATCC 13032	196627.13	196627	Complete	BA000036		1	3309401	53.8	3034
	ATCC 14067	1079988.3	1079988	WGS	AGQQ00000000		43	3220910	54.1	3100
	ATCC 13032	1204414.5	1204414	Complete	HE802067		1	3309400	53.8	3213
	MB001	1310161.3	1310161	Complete	CP005959.1		1	3079253	54.2	2898
	R	340322.5	340322	Complete	AP009044, AP009045	1	2	3363299	54.1	3126	Japan	meadow soil	Environmental, Soil
	S9114	1075088.3	1075088	WGS	AFYA00000000		35	3262889	53.9	3053	China
	SCgG1	1232381.3	1232381	Complete	CP004047.1		1	3350620	53.93	3120	China	soil	Environmental, Soil
	SCgG2	1232383.3	1232383	Complete	CP004048.1		1	3350619	53.93	3126	China	soil	Environmental, Soil
	617	1718.78	1718	WGS	LOQY00000000		117	3173837	54.27	3142		Soil	Environmental, Soil
	AR1	1718.44	1718	Complete	CP007724, CP007725	1	2	3162487	54.13	3044	South Korea	KAIST
	AS 1.299	1718.75	1718	WGS	LOQS00000000		38	3109311	54.18	3006		Soil	Environmental, Soil
	AS 1.542	1718.76	1718	WGS	LOQT00000000		37	3298702	53.93	3182		Soil	Environmental, Soil
	ATCC 13869	1718.56	1718	Complete	CP016335, CP016336	1	2	3300947	54.29	3196	Japan	Soil	Environmental, Soil
	ATCC 13870	1718.77	1718	WGS	LOQV00000000		37	3360227	54.02	3330		Soil	Environmental, Soil
	ATCC 21493	1718.79	1718	WGS	LOQX00000000		57	3275235	54.1	3308		from ATCC 14067 by mutation breeding
	ATCC 21831	1718.43	1718	Complete	CP007722, CP007723	1	2	3192886	54.14	3076		ATCC
	B253	1718.46	1718	Complete	CP010451, CP010452	1	2	3229314	54.26	3124	China
	CP18	1718.48	1718	Complete	CP012194, CP012412	1	2	3348762	54.26	3266	China	air	Environmental, Air
	CS176	1718.83	1718	WGS	BAYH00000000		113	3100840	54.2	3007
	SYPS-062	1718.45	1718	WGS	JXBH01000000		37	3214861	53.96	3223	China	soil	Environmental, Soil
	SYPS-062-33a	1718.47	1718	WGS	JYEG01000000		50	3211995	53.95	3201	China	soil	Environmental, Soil
	T6-13	1718.74	1718	WGS	LOQW00000000		32	3263419	53.98	3138		Soil	Environmental, Soil
	USDA-ARS-USMARC-56828	1718.49	1718	Complete	CP013991		1	3245395	54.14	3100	United States	nasopharynx	Cattle, Bos taurus
	XV	1718.81	1718	Complete	CP018175, CP018174	1	2	3338086	54.27	3292		soil	Environmental, Soil
	YI	1718.51	1718	Complete	CP014984		1	3342103	54.08	3386	China	soil	Environmental, Soil
	Z188	1198672.4	1198672	WGS	AKXP00000000		35	3283833	53.9	3073	China	soil	Environmental, Soil
	ZL-6	1232384.4	1232384	Complete	CP004062		1	3332458	54.25	3243	China	soil	Environmental, Soil
glycinophilum	AJ 3170	1404245.3	1404245	Complete	CP006842.1, CP006843.1	1	2	3568220	64.7345	3340
halotolerans	307_CHAL	225326.4	225326	WGS	JVMD01000000		37	3154822	70.09	2875	United States		Human, Homo sapiens
	YIM 70093(T)	1121362.3	1121362	Complete	CP003697.1, CP003698.1	1	2	3222008	68.2608	2931	China	saline soil	Environmental, Soil
	DSM 44683	1121362.6	1121362	WGS	JIAJ01000000		26	3202499	68.37	2991	China
humireducens	DSM 45392	1223515.3	1223515	Complete	CP005286.1		1	2681312	68.57	2563
	NBRC 106098	1223515.4	1223515	WGS	BCSU00000000		51	2621735	68.76	2610
imitans	DSM 44264	156978.3	156978	Complete	CP009211.1		1	2565320	64.3	2326	Poland	patients with suspected diphtheria	Human, Homo sapiens
jeikeium	ATCC 43734	525262.3	525262	WGS	ACYW00000000		21	2488111	61.6	2107			Human, Homo sapiens
	K411	306537.10	306537	Complete	CR931997, AF401314	1	2	2476822	61.4	2127		the axilla of a bone marrow transplant patient	Human, Homo sapiens
	1274_CJEI	38289.24	38289	WGS	JVVY01000000		68	2466773	56.52	2318	United States		Human, Homo sapiens
	149_CJEI	38289.25	38289	WGS	JVSI01000000		67	2553120	56.43	2419	United States		Human, Homo sapiens
	212_CJEI	38289.26	38289	WGS	JVPT01000000		83	2537875	58.96	2273	United States		Human, Homo sapiens
	239_CJEI	38289.27	38289	WGS	JVOW01000000		36	2524548	58.91	2260	United States		Human, Homo sapiens
	401_CJEI	38289.30	38289	WGS	JVIP01000000		44	2458931	58.93	2159	United States		Human, Homo sapiens
	805_CJEI	38289.28	38289	WGS	JUSD01000000		49	2516436	58.61	2283	United States		Human, Homo sapiens
	931_CJEI	38289.29	38289	WGS	JUNC01000000		57	2285454	62.96	2017	United States		Human, Homo sapiens
	ATCC 43734	38289.35	38289	WGS	MTGK00000000		111	2447019	61.57	2250
	BVI	38289.33	38289	WGS	FMTZ00000000		23	2306230	61.6	2057		vaginal fluid
	Cj14566	38289.13	38289	WGS	JFCF01000000		49	2331521	61.89	2056	United States	unknown	Human, Homo sapiens
	Cj16348	38289.14	38289	WGS	JFCG01000000		49	2332166	61.72	2064	United States	unknown	Human, Homo sapiens
	Cj19409	38289.11	38289	WGS	JFCI01000000		44	2356729	61.79	2078	United States	Spine	Human, Homo sapiens
	Cj21382	38289.16	38289	WGS	JFCJ01000000		80	2269861	61.91	2029	United States	Humeral membrane	Human, Homo sapiens
	Cj30184	38289.15	38289	WGS	JFCK01000000		263	2411235	61.87	2285	United States	unknown	Human, Homo sapiens
	Cj30952	38289.21	38289	WGS	JFCR01000000		30	2253702	62.97	1967	United States	Vertebral disk space	Human, Homo sapiens
	Cj37130	38289.17	38289	WGS	JFCQ01000000		30	2302511	61.93	2023	United States	Knee bursa	Human, Homo sapiens
	Cj38002	38289.18	38289	WGS	JFCP01000000		36	2305843	62.03	2015	United States	unknown	Human, Homo sapiens
	Cj47444	38289.12	38289	WGS	JFCH01000000		63	2423808	62.36	2157	United States	Pleural fluid	Human, Homo sapiens
	Cj47445	38289.22	38289	WGS	JFCO01000000		75	2503067	61.36	2206	United States	Blood	Human, Homo sapiens
	Cj47446	38289.19	38289	WGS	JFCN01000000		65	2376707	61.65	2096	United States	Decubitus ulcer	Human, Homo sapiens
	Cj47447	38289.23	38289	WGS	JFCM01000000		84	2411939	61.48	2144	United States	Blood	Human, Homo sapiens
	Cj47453	38289.20	38289	WGS	JFCL01000000		41	2385811	61.59	2137	United States	Pleural fluid	Human, Homo sapiens
kroppenstedtii	DSM 44385	645127.4	645127	Complete	CP001620		1	2446804	57.5	2193		human sputum	Human, Homo sapiens
	DNF00591	161879.12	161879	WGS	LSCY00000000		9	2535741	56.82	2389		vagina	Human, Homo sapiens
	ITA105	161879.10	161879	WGS	JYCR01000000		33	2574614	56.84	2393	Spain	clinical swab from women's breast	Human, Homo sapiens
	ITA205	161879.11	161879	WGS	JYDD01000000		14	2514376	56.87	2286	Spain	Clinical Swab	Human, Homo sapiens
kutscheri	DSM 20755	35755.3	35755	Complete	CP011312		1	2354065	46.46	2187		lung	Mouse, Mus musculus
lactis	RW2-5	1408189.4	1408189	Complete	CP006841		1	2769745	60.53	2493		raw milk	Food, Milk
lipophiloflavum	DSM 44291	525263.3	525263	WGS	ACHJ00000000		77	2361057	64.8	2103			Human, Homo sapiens
lubricantis	DSM 45231	1121363.3	1121363	WGS	ARAV00000000		60	2940314	58.5	2779	Germany	Coolant lubricant	Environmental
marinum	DSM 44953	1224162.3	1224162	Complete	CP007790.1, CP007792.1, CP007791.1	2	3	2729219	67.75	2552	China	marine sediment	Environmental, Soil
maris	DSM 45190	1224163.3	1224163	Complete	CP003924.1, CP003925.1	1	2	2833547	66.6124	2624		coral mucus	Coral, Fungia granulosa
massiliense	DSM 45435	1121364.3	1121364	WGS	ATVG00000000		26	2177010	65	1958	France	Hip joint fluid of a patient with an infected orthopaedic prosthesis	Human, Homo sapiens
mastitidis	DSM 44356	1121365.3	1121365	WGS	AQXB00000000		39	2355906	69	2166	Spain	milk of sheep with subclinical mastitis	Sheep, Ovis aries
matruchotii	ATCC 14266	553207.3	553207	WGS	ACSH00000000		28	2835440	57.1	2559			Human, Homo sapiens
	ATCC 33806	566549.5	566549	WGS	ACEB00000000		10	2985379	57	2645			Human, Homo sapiens
minutissimum	ATCC 23348	38301.3	38301	WGS	JSEF00000000		38	2663401	59.96	2412	United Kingdom	skin	Human, Homo sapiens
	NBRC 15361	1223512.3	1223512	WGS	BCRC00000000		42	2663455	59.95	2485
	1941	38301.6	38301	WGS	LAYQ01000000		42	2780059	61.09	2792	Brazil		Human, Homo sapiens
mustelae	DSM 45274	571915.4	571915	Complete	CP011542, CP011543, CP011544	2	3	3474226	52.57	3414		necropsy lung, liver and kidney tissue	Mustela putorius furo
mycetoides	DSM 20632	38302.4	38302	Complete	LT629700		1	2266470	66.58	2170
nuruki	S6-4	863239.6	863239	WGS	AFIZ00000000		68	3100949	69.49	2791		Korean alcohol fermentation starter , nuruk	Food
phocae	M408/89/1	161895.4	161895	Complete	CP009249, CP009250	1	2	2791883	58.81	2619		nasal cavity of common seals (Phoca vitulina)	Phoca vitulina
pilosum	DSM 20521	1121366.3	1121366	WGS	AREP00000000		36	2530403	60.8	2347			Cattle, Bos taurus
	CIP103422	35756.11	35756	WGS	LDYD01000000		19	2548014	60.69	2835		bovine	Bovine
propinquum	DSM 44285	1121367.3	1121367	WGS	AQXC00000000		22	2454587	56.4	2222	France	Human tracheal aspiration	Human, Homo sapiens
pseudodiphtheriticum	90104	1381111.3	1381111	WGS	AVFF00000000		106	2487702	54.8	2450	Russia	healthy person	Human, Homo sapiens
	DSM 44287	1121368.3	1121368	WGS	JIAH00000000		13	2261010	55.3	2077
pseudogenitalium	ATCC 33035	525264.4	525264	WGS	ABYQ00000000		251	2577504	59.6	2311			Human, Homo sapiens
pseudotuberculosis	1/06-A	1087454.3	1087454	Complete	CP003082		1	2279118	52.19	2218
	1002	679896.3	679896	Complete	CP001809		1	2335112	52.19	2212	Brazil	goat caseous granulomas	Goat, Capra hircus
	258	1168865.3	1168865	Complete	CP003540.1		1	2314404	52.1	2160
	267	1089446.3	1089446	Complete	CP003407.1		1	2337628	52.2	2179	United States		Llama, Lama glama
	3/99-5	1087452.3	1087452	Complete	CP003152		1	2337938	52.18	2209	United Kingdom	case of naturally-occurring Caseous Lymphadenitis (CLA)	Sheep, Ovis aries
	31	1087451.3	1087451	Complete	CP003421.1		1	2297010	52.2	2179
	316	1074485.4	1074485	Complete	CP003077.1		1	2310415	52.1	2181
	42/02-A	1087453.4	1087453	Complete	CP003062.1		1	2337606	52.19	2203	Australia		Sheep, Ovis aries
	C231	681645.3	681645	Complete	CP001829		1	2328208	52.19	2209
	CIP52.97	935697.4	935697	Complete	CP003061		1	2320595	52.14	2215		lymphangitis from a horse	Horse, Equus caballus
	Cp162	1161911.3	1161911	Complete	CP003652.1		1	2293464	37.7	2157
	FRC41	765874.5	765874	Complete	CP002097		1	2337913	52.19	2223
	I19	889513.3	889513	Complete	CP002251		1	2337730	52.19	2215	Israel	abscess of mastitis from a bovine	Cattle, Bos taurus
	P54B96	1117942.3	1117942	Complete	CP003385.1		1	2337657	52.2	2216
	PAT10	935298.4	935298	Complete	CP002924		1	2335323	52.19	2215		the abscess of lung from a sheep	Sheep, Ovis aries
	1002B	1719.264	1719	Complete	CP012837		1	2335107	52.19	2241	Brazil	the microorganism collection of the Institute of Health Sciences of the Federal University of Bahia and was isolated from goat caseous granulomas found	Goat, Capra hircus
	12C	1719.266	1719	Complete	CP011474		1	2337451	52.19	2259	Brazil	abscess of sheep with CLA	Sheep, Ovis sp.
	226	1719.259	1719	Complete	CP010889		1	2337820	52.18	2261	United States	Abscess	Goat, Capra hircus
	262	1719.261	1719	Complete	CP012022		1	2325749	52.17	2192	Belgium	milk	Cattle, Bos taurus
	29156	1719.260	1719	Complete	CP010795		1	2338645	52.18	2255	Israel	Biological sample	Bovine
	32	1719.1358	1719	Complete	CP015183		1	2403533	52.08	2280	Egypt	buffalo diagnosticated with Oedematous Skin Disease (OSD)	Water buffalo, Bubalus bubalis
	33	1719.1359	1719	Complete	CP015184		1	2403550	52.08	2291	Egypt	buffalo diagnosticated with Oedematous Skin Disease (OSD)	Water buffalo, Bubalus bubalis
	34	1719.1357	1719	Complete	CP015192		1	2403454	52.08	2299	Egypt	buffalo diagnosticated with Oedematous Skin Disease (OSD)	Water buffalo, Bubalus bubalis
	35	1719.1360	1719	Complete	CP015185		1	2403502	52.08	2285	Egypt	buffalo diagnosticated with Oedematous Skin Disease (OSD)	Water buffalo, Bubalus bubalis
	36	1719.1361	1719	Complete	CP015186		1	2403412	52.08	2289	Egypt	buffalo diagnosticated with Oedematous Skin Disease (OSD)	Water buffalo, Bubalus bubalis
	38	1719.1362	1719	Complete	CP015187		1	2403515	52.08	2292	Egypt	buffalo diagnosticated with Oedematous Skin Disease (OSD)	Water buffalo, Bubalus bubalis
	39	1719.1363	1719	Complete	CP015188		1	2403579	52.08	2294	Egypt	buffalo diagnosticated with Oedematous Skin Disease (OSD)	Water buffalo, Bubalus bubalis
	43	1719.1364	1719	Complete	CP015189		1	2365075	52.1	2228	Egypt	buffalo diagnosticated with Oedematous Skin Disease (OSD)	Water buffalo, Bubalus bubalis
	46	1719.1365	1719	Complete	CP015190		1	2366565	52.1	2224	Egypt	buffalo diagnosticated with Oedematous Skin Disease (OSD)	Water buffalo, Bubalus bubalis
	48	1719.1366	1719	Complete	CP015191		1	2403301	52.08	2294	Egypt	buffalo diagnosticated with Oedematous Skin Disease (OSD)	Water buffalo, Bubalus bubalis
	48252	1719.86	1719	Complete	CP008922.1		1	2338140	52.2	2211			Human, Homo sapiens
	CCUG 27541	1719.80	1719	WGS	JPJB00000000		3	2379420	52.1	2237			Horse, Equus caballus
	Cp13	1719.1084	1719	Complete	CP014998		1	2342237	52.16	2244	Brazil	Caseous lymphadenitis of goats	Goat, Capra hircus
	CS_10	1719.87	1719	Complete	CP008923.1		1	2338140	52.2	2214
	E19	1719.262	1719	Complete	CP012136		1	2367956	52.1	2241	Chile		Horse, Equus caballus
	E55	1719.1052	1719	Complete	CP014341		1	2335383	52.18	2219	Egypt	biological sample of sheep	Sheep, Ovis aries
	E56	1719.551	1719	Complete	CP013699		1	2335773	52.18	2207	Egypt	sheep,	Sheep, Ovis aries
	Ft_2193/67	1719.88	1719	Complete	CP008924.1		1	2338300	52.2	2223			Goat, Capra hircus
	I37	1719.1395	1719	Complete	CP017384		1	2370282	52.05	2246		mammary tissue	Cattle, Bos taurus
	MB11	1719.617	1719	Complete	CP013260		1	2363423	52.09	2323	United States		Horse, Equus caballus
	MB122	1719.1821	1719	WGS	MCOB00000000		3	2374681	52.09	2434		Liver abscess	Horse, Equus caballus
	MB14	1719.618	1719	Complete	CP013261		1	2370761	52.1	2292	United States		Horse, Equus caballus
	MB154	1719.1823	1719	WGS	MCOA00000000		4	2363166	52.09	2447		Pectoral abscess	Horse, Equus caballus
	MB20	1719.256	1719	WGS	JPUV01000000		3	2363089	52.1	2351	United States	pectoral abscess	Horse, Equus caballus
	MB278	1719.1824	1719	WGS	MCNZ00000000		3	2370019	52.08	2443		Renal abscess	Horse, Equus caballus
	MB295	1719.1822	1719	WGS	MCNY00000000		4	2355252	52.09	2374		Septic arthritis in hock	Horse, Equus caballus
	MB30	1719.619	1719	Complete	CP013262		1	2364377	52.09	2268	United States		Horse, Equus caballus
	MB302	1719.1826	1719	WGS	MCNX00000000		4	2368509	52.09	2282		Liver abscess	Horse, Equus caballus
	MB336	1719.1825	1719	WGS	MCNW00000000		8	2363713	52.09	2313		Pectoral abscess	Horse, Equus caballus
	MB44	1719.1827	1719	WGS	MCOC00000000		6	2362226	52.09	2492		Pectoral abscess	Horse, Equus caballus
	MB66	1719.620	1719	Complete	CP013263		1	2372202	52.1	2308	United States		Horse, Equus caballus
	MEX1	1719.1830	1719	Complete	CP017711		1	2337090	52.18	2224		Retropharyngeal abscess	Goat, Capra hircus
	MEX25	1719.549	1719	Complete	CP013697		1	2337529	52.18	2201	Mexico	sheep,	Sheep, Ovis aries
	MEX29	1719.1356	1719	Complete	CP016826		1	2337866	52.18	2218	Mexico	isolated from caseous material	Sheep, Ovis aries
	MEX30	1719.1396	1719	Complete	CP017291		1	2368140	52.11	2300		intramuscular abscess of a male horse	Horse, Equus caballus
	MEX31	1719.1397	1719	Complete	CP017292		1	2367880	52.09	2243		male horse	Horse, Equus caballus
	MEX9	1719.1053	1719	Complete	CP014543		1	2337578	52.18	2223	Mexico	isolated from caseous material	Goat, Capra hircus
	MIC6	1719.1833	1719	Complete	CP019769		1	2337147	52.18	2256		abscess of a sheep	Sheep, Ovis aries
	N1	1719.265	1719	Complete	CP013146		1	2337845	52.18	2230	Equatorial Guinea	Equatorial Guinea and was isolated from caseous matherial found	Sheep, Ovis sp.
	PA01	1719.548	1719	Complete	CP013327		1	2337920	52.18	2195	Brazil	infected lymph node of a sheep, characterized as biovar ovis	Sheep, Ovis aries
	PA02	1719.1054	1719	Complete	CP015309		1	2328435	52.18	2195	Brazil	infected goat	Goat, Capra hircus
	A11	1719.1831	1719	Complete	CP019587		1	2338093	52.18	2239		mandibular lymph node of a sheep	Sheep, Ovis aries
	PA05	1719.1828	1719	WGS	CP019159		1	2435437	52.2	2480			Sheep, Ovis aries
	PA06	1719.1829	1719	WGS	CP019289		1	2320434	52.17	2344		infected lymph nodes caseous secretion	Sheep, Ovis aries
	PA07	1719.1399	1719	WGS	MQVG00000000		6	2320101	52.18	2347		caseous secretion of sheep udder	Sheep, Ovis aries
	phoP	1719.1832	1719	Complete	CP019768		1	2339296	52.19	2234		caseous abscess	Goat, Capra hircus
	PO222/4-1	1719.550	1719	Complete	CP013698		1	2337508	52.18	2200	Portugal	pus	Goat, Capra hircus
	PO269-5	1719.263	1719	Complete	CP012695		1	2337124	52.18	2191	Portugal	pus	Goat, Capra hircus
	T1	1719.1083	1719	Complete	CP015100		1	2337201	52.18	2249	Brazil	granulomatous lesion	Goat, Capra hircus
	VD57	1719.258	1719	Complete	CP009927		1	2337177	52.18	2258	Brazil	Biological sample	Goat, Capra hircus
	XH02	1719.1325	1719	WGS	MDWN00000000		10	2357671	52.18	2206	China	neck subcutaneous abscess of a 2 years old Boer goat	Goat, Capra hircus
pyruviciproducens	ATCC BAA-1742	1125779.3	1125779	WGS	ATBY00000000		18	2702187	61.2	2444
renale	CIP 52.96	1724.6	1724	WGS	LDYE01000000		11	2322762	59.14	2570		bovine	Bovine
resistens	DSM 45100	662755.4	662755	WGS	CP002857		82	2546551	57.1	2286
riegelii	PUDD_83A45	156976.3	156976	Complete	CP012342		1	2563723	60.5	2437	United States	urine	Human, Homo sapiens
simulans	1B08	146827.4	146827	WGS	LTEB00000000		66	2653230	59.23	2567	United States	skin swab	Human, Homo sapiens
	PES1	146827.5	146827	Complete	CP014634		1	2737971	59.01	2596	United States	Skin swab	Human, Homo sapiens
	Wattiau	146827.6	146827	Complete	CP014635		1	2598702	59.26	2435	Belgium	Skin swab	Human, Homo sapiens
singulare	IBS B52218	161899.3	161899	Complete	CP010827.1		1	2830519	60.12	2571	France	semen	Human, Homo sapiens
Undefined species	ATCC 6931	1487956.3	1487956	Complete	CP008913.1		1	2471920	58.6	2145
	CMW7794	1603887.3	1603887	WGS	LSRB00000000		78	2770079	63.33	2722		vagina	Human, Homo sapiens
	CNJ-954	1904962.4	1904962	WGS	MKKI00000000		46	3774685	65.23	3899		marine sediment	Environmental, Soil
	DNF00584	1384076.3	1384076	WGS	LSCZ00000000		46	2690895	63.56	2617		vagina	Human, Homo sapiens
	EPI-003-04-2554_SCH2473622	1834153.3	1834153	WGS	LZMN00000000		85	2366960	55.35	2250	South Africa
	GD7	1232427.4	1232427	WGS	CAVS00000000		50	2231796	65	2099
	HFH0082	1078764.3	1078764	WGS	AGEM00000000		14	2469999	58.8	2134
	HMSC034A01	1739295.3	1739295	WGS	LTNW00000000		66	2393833	65.3	2314		urine cvs	Human, Homo sapiens
	HMSC034B08	1715135.3	1715135	WGS	LTSB00000000		101	2519128	61.5	2558		urine	Human, Homo sapiens
	HMSC034E11	1715169.3	1715169	WGS	LTRY00000000		63	2423872	61.59	2365		urine cvs	Human, Homo sapiens
	HMSC035E02	1715114.3	1715114	WGS	LTRQ00000000		91	2767129	61.06	2637		urine	Human, Homo sapiens
	HMSC036D02	1715013.3	1715013	WGS	LTRL00000000		61	2639433	60.86	2502		urine	Human, Homo sapiens
	HMSC036D03	1715171.3	1715171	WGS	LTRK00000000		62	2652130	59.1	2561		urine	Human, Homo sapiens
	HMSC036E10	1715215.3	1715215	WGS	LTRH00000000		77	2468155	61.38	2422		urine	Human, Homo sapiens
	HMSC04H06	1581050.3	1581050	WGS	LWPR00000000		73	2380598	65.4	2192		urinary tract	Human, Homo sapiens
	HMSC055A01	1715083.3	1715083	WGS	LTJU00000000		82	2818382	60.89	2760		urine	Human, Homo sapiens
	HMSC055D05	1715213.3	1715213	WGS	LTHX00000000		62	2396802	61.53	2313		urine	Human, Homo sapiens
	HMSC055G02	1715027.3	1715027	WGS	LTKK00000000		45	2410671	58.85	2136		wound abdominal	Human, Homo sapiens
	HMSC056E09	1739416.3	1739416	WGS	LTWQ00000000		59	2672238	60.94	2547		urine	Human, Homo sapiens
	HMSC056F09	1739548.3	1739548	WGS	LTSH00000000		99	2758830	61.05	2648		urine	Human, Homo sapiens
	HMSC058E07	1715157.3	1715157	WGS	LTIW00000000		67	2223736	61.94	2002		tisssue	Human, Homo sapiens
	HMSC05C01	1581113.3	1581113	WGS	LWOM00000000		52	2390226	61.69	2304		urinary tract	Human, Homo sapiens
	HMSC05D03	1581115.3	1581115	WGS	LWOK00000000		43	2642799	60.64	2521		urinary tract	Human, Homo sapiens
	HMSC05D08	1581116.3	1581116	WGS	LWOJ00000000		85	2812770	59.26	2696		urinary tract	Human, Homo sapiens
	HMSC05E07	1581117.3	1581117	WGS	LWOI00000000		85	2797062	59.91	2665		urinary tract	Human, Homo sapiens
	HMSC05H05	1581119.3	1581119	WGS	LWOH00000000		55	2411621	65.3	2305		urinary tract	Human, Homo sapiens
	HMSC061H03	1739291.3	1739291	WGS	LTNV00000000		47	2482958	58.72	2186		cervical	Human, Homo sapiens
	HMSC062A03	1739285.3	1739285	WGS	LTGR00000000		66	2606195	60.57	2462		vaginal/rectal	Human, Homo sapiens
	HMSC063A05	1715130.3	1715130	WGS	LTJF00000000		24	2444943	58.63	2174		vaginal/rectal	Human, Homo sapiens
	HMSC063F04	1739292.3	1739292	WGS	LTGN00000000		35	2425142	58.81	2126		cervical	Human, Homo sapiens
	HMSC063G05	1739255.3	1739255	WGS	LTHQ00000000		37	2409263	58.91	2131		wound labia	Human, Homo sapiens
	HMSC064E07	1739545.3	1739545	WGS	LTSJ00000000		40	2450517	58.94	2178		cervical	Human, Homo sapiens
	HMSC064E08	1739324.3	1739324	WGS	LTFJ00000000		16	2436100	58.91	2140		cervical	Human, Homo sapiens
	HMSC064E10	1739364.3	1739364	WGS	LTYH00000000		10	2460166	58.77	2199		cervical	Human, Homo sapiens
	HMSC064H12	1715160.3	1715160	WGS	LTIU00000000		44	2458128	58.86	2215		wound right ear	Human, Homo sapiens
	HMSC065A05	1739502.3	1739502	WGS	LTTU00000000		76	2766610	63.32	2684		wound labia	Human, Homo sapiens
	HMSC065D07	1739264.3	1739264	WGS	LTHJ00000000		58	2658959	61.01	2520		urine	Human, Homo sapiens
	HMSC065H09	1739382.3	1739382	WGS	LTXS00000000		36	2493204	58.93	2222		wound vulva	Human, Homo sapiens
	HMSC066C02	1739500.3	1739500	WGS	LTTW00000000		54	2631066	60.61	2497		urine cvs	Human, Homo sapiens
	HMSC067D03	1739289.3	1739289	WGS	LTGO00000000		72	2390972	61.62	2309		vaginal/rectal	Human, Homo sapiens
	HMSC068G04	1739497.3	1739497	WGS	LTTZ00000000		67	2793519	60.87	2650		vaginal/rectal	Human, Homo sapiens
	HMSC069E04	1739400.3	1739400	WGS	LWQH00000000		90	2642255	60.55	2525		vaginal/rectal	Human, Homo sapiens
	HMSC06C06	1581121.3	1581121	WGS	LWOF00000000		74	2652216	59.41	2513		urinary tract	Human, Homo sapiens
	HMSC06D04	1581123.3	1581123	WGS	LWOE00000000		43	2672576	59.03	2533		urinary tract	Human, Homo sapiens
	HMSC06G04	1581126.3	1581126	WGS	LWOC00000000		40	2627043	59.09	2502		urinary tract	Human, Homo sapiens
	HMSC070B05	1739464.3	1739464	WGS	LTVE00000000		46	2417058	58.94	2138		cervical	Human, Homo sapiens
	HMSC070E08	1715006.3	1715006	WGS	LTKS00000000		79	2725857	61.02	2613		urine	Human, Homo sapiens
	HMSC070H05	1715096.3	1715096	WGS	LTOW00000000		79	2411300	61.56	2349		urine cvs	Human, Homo sapiens
	HMSC071B10	1739494.3	1739494	WGS	LTUC00000000		94	2625963	64.27	2487		urine	Human, Homo sapiens
	HMSC071F07	1715203.3	1715203	WGS	LTIB00000000		61	2574878	58.88	2540		urine	Human, Homo sapiens
	HMSC072A02	1715177.3	1715177	WGS	LTIM00000000		92	2753344	60.87	2616		urine	Human, Homo sapiens
	HMSC072A04	1715045.3	1715045	WGS	LTKC00000000		97	2804419	61.04	2729		urine	Human, Homo sapiens
	HMSC072B08	1715136.3	1715136	WGS	LTOS00000000		43	2489149	58.92	2206		vaginal/rectal	Human, Homo sapiens
	HMSC072B09	1739489.3	1739489	WGS	LTNU00000000		64	2484283	58.8	2219		vaginal/rectal	Human, Homo sapiens
	HMSC072D01	1739403.3	1739403	WGS	LTNT00000000		39	2462597	58.91	2187		vaginal/rectal	Human, Homo sapiens
	HMSC072D12	1739447.3	1739447	WGS	LTVS00000000		45	2566381	60.72	2434		urine	Human, Homo sapiens
	HMSC072G08	1715039.3	1715039	WGS	LTKF00000000		93	2667941	63.48	2562		urine cvs	Human, Homo sapiens
	HMSC073B01	1739353.3	1739353	WGS	LTNS00000000		57	2482041	58.83	2206		vaginal/rectal	Human, Homo sapiens
	HMSC073D01	1739536.3	1739536	WGS	LTSS00000000		82	2804791	59.03	2717		urine	Human, Homo sapiens
	HMSC073H12	1715187.3	1715187	WGS	LTOO00000000		19	2473368	58.66	2206		vaginal/rectal	Human, Homo sapiens
	HMSC074A01	1715030.3	1715030	WGS	MLJM00000000		40	2549445	64.32	2386		vaginal/rectal	Human, Homo sapiens
	HMSC074C01	1739482.3	1739482	WGS	LTUN00000000		75	2693142	60.8	2590		vaginal/rectal	Human, Homo sapiens
	HMSC074C03	1739351.3	1739351	WGS	LTNR00000000		73	2540944	58.71	2285		vaginal/rectal	Human, Homo sapiens
	HMSC074C04	1739514.3	1739514	WGS	LWPW00000000		15	2442160	58.36	2255		vaginal/rectal	Human, Homo sapiens
	HMSC074C05	1739534.3	1739534	WGS	LTNQ00000000		25	2409687	58.84	2148		genital	Human, Homo sapiens
	HMSC074C11	1715093.3	1715093	WGS	LTJR00000000		23	2456959	58.69	2196		vaginal/rectal	Human, Homo sapiens
	HMSC074E01	1715017.3	1715017	WGS	LTKT00000000		54	2654499	60.79	2518		urine	Human, Homo sapiens
	HMSC074H12	1739436.3	1739436	WGS	LTWA00000000		76	2810041	60.9	2655		urine	Human, Homo sapiens
	HMSC075D04	1739540.3	1739540	WGS	LTSO00000000		93	2461261	61.49	2382		urine	Human, Homo sapiens
	HMSC075F02	1739424.3	1739424	WGS	LTNP00000000		30	2420124	58.83	2133		wound r foot	Human, Homo sapiens
	HMSC076C10	1739361.3	1739361	WGS	LTEE00000000		82	2473272	58.83	2187		genital	Human, Homo sapiens
	HMSC076D02	1739439.3	1739439	WGS	LTVX00000000		78	2638185	58.98	2606		wound r groin	Human, Homo sapiens
	HMSC077B05	1739252.3	1739252	WGS	LTHS00000000		66	2678953	63.59	2573		genital	Human, Homo sapiens
	HMSC077C02	1739256.3	1739256	WGS	LTHP00000000		52	2436086	58.65	2212		vaginal/rectal	Human, Homo sapiens
	HMSC077D03	1739392.3	1739392	WGS	LTXJ00000000		61	2636380	59.15	2526		tracheal aspirate	Human, Homo sapiens
	HMSC077D10	1739480.3	1739480	WGS	LTUP00000000		63	2665715	63.44	2553		vaginal/rectal	Human, Homo sapiens
	HMSC077G01	1715193.3	1715193	WGS	LTIG00000000		59	2461778	58.81	2207		vaginal/rectal	Human, Homo sapiens
	HMSC077G07	1715042.3	1715042	WGS	LTKD00000000		37	2430573	58.79	2173		vaginal/rectal	Human, Homo sapiens
	HMSC078A10	1739312.3	1739312	WGS	LTFV00000000		53	2761821	60.76	2669		unspecified human	Human, Homo sapiens
	HMSC078C09	1739478.3	1739478	WGS	LTUR00000000		72	2669014	60.99	2567		urine	Human, Homo sapiens
	HMSC078H07	1739379.3	1739379	WGS	LTXU00000000		89	2768062	59.74	2689		urine	Human, Homo sapiens
	HMSC08A12	1581134.3	1581134	WGS	LWNW00000000		31	2215784	62.94	1981		urinary tract	Human, Homo sapiens
	HMSC08C04	1581137.3	1581137	WGS	LWNV00000000		41	2657712	59.12	2566		urinary tract	Human, Homo sapiens
	HMSC08D02	1581138.4	1581138	WGS	LWNU00000000		30	2418743	60.7	2299		urinary tract	Human, Homo sapiens
	HMSC08F01	1581139.3	1581139	WGS	LWNT00000000		74	2413488	61.6	2338		urinary tract	Human, Homo sapiens
	HMSC11D10	1581088.3	1581088	WGS	LTZO00000000		75	2443105	61.56	2370		urinary tract	Human, Homo sapiens
	HMSC11E11	1581089.3	1581089	WGS	LTZP00000000		88	2753203	68.95	2490		urinary tract	Human, Homo sapiens
	HMSC11H10	1581090.3	1581090	WGS	LTZQ00000000		20	2433278	58.65	2163		urinary tract	Human, Homo sapiens
	HMSC14B06	1581098.3	1581098	WGS	LWON00000000		55	2562236	57.12	2241		urinary tract	Human, Homo sapiens
	HMSC14H10	1581103.3	1581103	WGS	LTZS00000000		48	2490969	58.88	2242		urinary tract	Human, Homo sapiens
	HMSC22B11	1581056.3	1581056	WGS	LTNI00000000		65	2305457	64.87	2026		urinary tract	Human, Homo sapiens
	HMSC27B11	1581065.3	1581065	WGS	LWPQ00000000		58	2193273	65.08	1891		urinary tract	Human, Homo sapiens
	HMSC28B08	1581066.3	1581066	WGS	LWOT00000000		66	2497531	58.5	2263			Human, Homo sapiens
	HMSC29G08	1581069.3	1581069	WGS	LWOR00000000		88	2407836	60.05	2362		urinary tract	Human, Homo sapiens
	HMSC30G07	1581072.3	1581072	WGS	LWOP00000000		46	2522797	60.53	2403		urinary tract	Human, Homo sapiens
	JCB	1414719.3	1414719	WGS	CBYN00000000		244	2454072	67.22	2290
	JZ16	1652495.3	1652495	Complete	CP015622, CP015623, CP015624	2	3	3217288	51.75	3040	Germany	raw cow milk	Food, milk
	KPL1814	1203557.3	1203557	WGS	AXMC00000000		26	2471179	59	2294
	KPL1817	1203558.3	1203558	WGS	AXMB00000000		15	2447282	58.5	2289
	KPL1818	1203559.3	1203559	WGS	AXMA00000000		15	2578699	59.4	2386
	KPL1821	1203560.3	1203560	WGS	AXLZ00000000		18	2456043	58.5	2292
	KPL1824	1203561.3	1203561	WGS	AXLY00000000		10	2626959	59.3	2448
	KPL1855	1203562.3	1203562	WGS	AXLX00000000		37	2465897	59	2287
	KPL1856	1203563.3	1203563	WGS	AXLW00000000		13	2452374	58.5	2290
	KPL1857	1203564.3	1203564	WGS	AXLV00000000		8	2487341	58.4	2307
	KPL1859	1203566.3	1203566	WGS	AXLU00000000		29	2505392	58.9	2346
	KPL1860	1203567.3	1203567	WGS	AXLT00000000		12	2481653	58.4	2301
	KPL1986	1203619.3	1203619	WGS	AXLS00000000		3	2564039	59.3	2355
	KPL1989	1203622.3	1203622	WGS	AXLR00000000		6	2317158	55.3	2100
	KPL1995	1203624.3	1203624	WGS	AXLQ00000000		4	2312684	55.3	2110
	KPL1996	1203625.3	1203625	WGS	AXLP00000000		4	2575247	59.3	2357
	KPL1998	1203627.3	1203627	WGS	AXLO00000000		6	2567378	59.3	2358
	KPL2004	1203632.3	1203632	WGS	AXLN00000000		13	2569883	59.3	2359
	MC1	1686286.3	1686286	WGS	FLTI00000000		14	2793222	62.79	2777
	MC3	1720193.3	1720193	WGS	FMSX00000000		17	2452357	60.44	2357		urine	Human, Homo sapiens
	NML 130206	1544413.3	1544413	WGS	LKEV01000000		11	2354433	62.85	2309			Human, Homo sapiens
	NML 130210	1544416.3	1544416	WGS	LKST01000000		4	2413873	64.8	2388			Human, Homo sapiens
	NML120713	1906332.3	1906332	WGS	MLCR00000000		30	2445057	60.65	2340	Canada	urine	Human, Homo sapiens
	NML130628	1906333.3	1906333	WGS	MLAL00000000		45	2304732	60.14	2229	Canada	urine	Human, Homo sapiens
	NML140438	1906334.3	1906334	WGS	MLCQ00000000		31	2333167	60.63	2263	Canada	urine	Human, Homo sapiens
	NML98-0116	702967.3	702967	Complete	CP017639		1	2365449	60.73	2216	Canada	urine	Human, Homo sapiens
	SN14	1720192.3	1720192	WGS	FJVG00000000		21	2255536	68.02	2187
	SN15	1737425.3	1737425	WGS	FIZC00000000		22	3084178	66.74	2939
sphenisci	DSM 44792	1437874.4	1437874	Complete	CP009248		1	2594799	74.73	2327		cloacae of healthy wild penguins (Spheniscus magellanicus)	Penguin, Spheniscus magellanicus
spheniscorum	J11, PG 39	185761.3	185761	WGS	FOPJ00000000		27	2455506	57.38	2204	Argentina
sputi	DSM 45148	1111729.3	1111729	WGS	ATYV00000000		40	2913921	61.5	2784	Germany	Sputum of patient with pneumonia	Human, Homo sapiens
stationis	622=DSM 20302	1705.8	1705	Complete	CP009251, CP009252	1	2	2862233	54.89	2686		seawater	Environmental, Seawater
	ATCC 6872	1705.3	1705	Complete	CP014279		1	2853666	54.83	2716		feces
	GA-15	1705.5	1705	WGS	LSTQ00000000		28	2738418	54.72	2600	India	Stool	Mouse, Mus musculus
	LMG 21670	1705.9	1705	Complete	CP019963		1	2871159	54.83	2738		alkalinize citrate
striatum		43770.28	43770	WGS	CTEG01000000		56	15784252	10.77	3592
	ATCC 6940	525268.3	525268	WGS	ACGE00000000		85	2801846	59.4	2453			Human, Homo sapiens
	1961	43770.27	43770	WGS	LAYR01000000		28	2611976	59.39	2632	Brazil	Urine	Human, Homo sapiens
terpenotabidum	Y-11	1200352.3	1200352	Complete	CP003696.1		1	2751233	67	2451
testudinoris	DSM 44614	136857.5	136857	Complete	CP011545		1	2721226	63.14	2595		necrotic lesions in the mouth	Tortise, Testudinidae
timonense	5401744	1203190.3	1203190	WGS	CAJP00000000		57	2544957	66.84	2393		human blood: human articular hip fluid	Human, Homo sapiens
	DSM 45434	441500.3	441500	Complete	LT629765		1	2633185	66.62	2568
tuberculostearicum	SK141	553206.4	553206	WGS	ACVP00000000		37	2363930	60	2197			Human, Homo sapiens
tuscaniense	DNF00037	1401064.3	1401064	WGS	JRNG00000000		82	2227780	59.57	2075		vagina	Human, Homo sapiens
ulcerans	0102	996634.5	996634	Complete	AP012284.1, AP012284.1, AP012284.1, AP012284.1		1	2579188	53.4	2423
	05146	65058.20	65058	Complete	CP009716.1		1	2466435	53.3	2284		human	Human, Homo sapiens
	210931	65058.19	65058	Complete	CP009583.1, CP009584.1	1	2	2509428	53.3	2363			Human, Homo sapiens
	210932	65058.18	65058	Complete	CP009500.1		1	2484335	53.32	2297		human	Human, Homo sapiens
	809	945711.3	945711	Complete	CP002790		1	2502095	53.3	2290
	BR-AD22	945712.3	945712	Complete	CP002791		1	2606374	53.4	2453
	FRC11	1006579.6	1006579	Complete	CP009622.1		1	2442826	53.35	2230
	FRC58	1408268.58	1408268	Complete	AYTI01000000		1	2542597	53.3	2412	France	bronchitis secretion from patient in hospital	Human, Homo sapiens
	NCTC 12077	1258583.3	1258583	WGS	AYUJ00000000		15	2616289	53.4	2524		Throat swab of office worker	Human, Homo sapiens
	03-8664	65058.68	65058	WGS	LGSY01000000		437	2329785	53.62	2423	France	Throat swab	Human, Homo sapiens
	04-3911	65058.67	65058	WGS	LGSX01000000		40	2492680	53.32	2344	France	Ulcer	Human, Homo sapiens
	04-7514	65058.69	65058	WGS	LJVH01000000		28	2497845	53.47	2449	France	dog	Dog, Canis lupus familiaris
	131001	65058.66	65058	Complete	CP010818		1	2483321	53.31	2317		human	Human, Homo sapiens
	131002	65058.63	65058	Complete	CP011095		1	2434569	53.38	2251		human	Human, Homo sapiens
	KZN-2016-48390	65058.97	65058	WGS	MIOS00000000		31	2541110	53.39	2415	South Africa	Throat swab	Human, Homo sapiens
	LSPQ-04227	65058.64	65058	WGS	JZUS01000000		10	2428218	53.39	2492	Canada	male patient	Human, Homo sapiens
	LSPQ-04228	65058.65	65058	WGS	JZUT01000000		23	2439377	53.39	2569	Canada	skin wound of male patient	Human, Homo sapiens
ulceribovis	DSM 45146	1121370.3	1121370	WGS	AQUY00000000		8	2295871	59.2	2108	Germany	Skin of the udder of a cow with a profound ulceration	Cattle, Bos taurus
urealyticum	DSM 7109	504474.4	504474	Complete	AM942444		1	2369219	64.2	2002		case of cystitis
	DSM 7111	1267754.3	1267754	Complete	CP004085.1		1	2316065	64.2	1977	Germany	ectopic kidney of a 9-year-old patient	Human, Homo sapiens
	1055_CURE	43771.5	43771	WGS	JWEP01000000		81	2625044	58.8	2340	United States		Human, Homo sapiens
ureicelerivorans	IMMIB RIV-2301	401472.3	401472	Complete	CP009215.1, CP009216.1	1	2	2328280	64.9917	2248	Germany	blood culture	Human, Homo sapiens
uterequi	DSM 45634	1072256.5	1072256	Complete	CP011546		1	2419437	65.5	2200	Sweden	uterus of a maiden mare	Horse, Equus caballus
variabile	DSM 44702	858619.3	858619	WGS	AEAU00000000		126	3274582	67.32	3043
	Mu292	1727.5	1727	WGS	FAUH00000000		66	3185550	67.34	3048		French smear-ripened cheese (Munster type),	Food, Cheese
	NRRL B-4201	1727.3	1727	WGS	JOIN00000000		29	4708590	71.6	4309		food	Food
vitaeruminis	DSM 20294	1224164.3	1224164	Complete	CP004353.1		1	2931780	65.5	2621		cow rumen	Cattle, Bos taurus
	Ga6A13	1410654.3	1410654	WGS	JNKV00000000		71	2909450	65.5	2623
	1285_CVIT	38305.3	38305	WGS	JVVM01000000		35	2488175	58.6	2212	United States		Human, Homo sapiens
xerosis	NBRC 16721	1223513.5	1223513	WGS	BCRD00000000		14	2686219	69.69	2425
	ATCC 373	1725.5	1725	WGS	LAYS01000000		152	2749912	68.75	2911		ear discharge of child	Human, Homo sapiens
